# Supplementary material for: Oral Tori Findings in an Adult Albanian Population: A Single-Center Pilot Study
Source: Dent J (Basel). 2024 Jul 30;12(8):242. doi: 10.3390/dj12080242 (PMC11354121; doi:10.3390/dj12080242)
Supplement: Supplementary file 1 [file dentistry-12-00242-s001.zip]

Archive with 1 entries (1 files):
- dentistry-3084861-supplementary.pdf
